# Supplementary material for: Factors and Processes Facilitating Recovery from Coercion in Mental Health Services—A Meta-Ethnography
Source: Healthcare (Basel). 2024 Mar 11;12(6):628. doi: 10.3390/healthcare12060628 (PMC10970616; doi:10.3390/healthcare12060628)
Supplement: Supplementary file 1 [file healthcare-12-00628-s001.zip]

Archive with 1 entries (1 files):
- healthcare-2877259-supplementary.pdf
